# Supplementary material for: Antibiotic Prescribing Quality in Out-of-Hours Primary Care and Critical Appraisal of Disease-Specific Quality Indicators
Source: Antibiotics (Basel). 2019 Jun 12;8(2):79. doi: 10.3390/antibiotics8020079 (PMC6628021; doi:10.3390/antibiotics8020079)
Supplement: Supplementary file 1 [file antibiotics-08-00079-s001.zip]

Archive with 3 entries (3 files):
- Table S1 2004-2009 vs 2016-2018.docx
- Table S2.docx
- Table S3&S4.docx
